# Supplementary material for: Design, Synthesis and Structure—Activity Relationships of Phenylalanine-Containing Peptidomimetics as Novel HIV-1 Capsid Binders Based on Ugi Four-Component Reaction
Source: Molecules. 2022 Sep 14;27(18):5995. doi: 10.3390/molecules27185995 (PMC9502897; doi:10.3390/molecules27185995)
Supplement: Supplementary file 1 [file molecules-27-05995-s001.zip]

Archive with 1 entries (1 files):
- supplementary information.pdf
